# Supplementary material for: catena-Poly[[aqua­cadmium(II)]-bis­(μ2-4-chloro­benzoato)]
Source: Acta Crystallogr Sect E Struct Rep Online. 2010 Mar 6;66(Pt 4):m385–6. doi: 10.1107/S1600536810008068 (PMC2984089; doi:10.1107/S1600536810008068)
Supplement: Supplementary file 1 [file e-66-0m385-sup1.cif]

##############################################################################
###                                                                        ###
###        Electronic paper (Acta Crystallographica Section E)             ###
###                                                                        ###
##############################################################################
#                                                                            #
# This CIF contains the data in a paper accepted for publication in Acta     #
# Crystallographica Section E. It conforms to the requirements of Notes      #
# for Authors for Section E, and has been peer reviewed under the auspices   #
# of the IUCr Commission on Journals.                                        #
#                                                                            #
# Full details of the Crystallographic Information File format               #
# are given in the paper "The Crystallographic Information File (CIF):       #
# a New Standard Archive File for Crystallography" by S. R. Hall, F. H.      #
# Allen and I. D. Brown [Acta Cryst. (1991), A47, 655-685].                  #
#                                                                            #
# The current version of the core CIF dictionary is obtainable from          #
# ftp://ftp.iucr.org/pub/cif_core.dic. The current version number is 2.4.    #
#                                                                            #
# Software is freely available for graphical display of the structure(s) in  #
# this CIF.  For information consult the CIF home page http://www.iucr.org/  #
# cif/home.html                                                              #
#                                                                            #
# This file may be used for bona fide research purposes within the           #
# scientific community so long as proper attribution is given to the journal # 
# article from which it was obtained.                                        #
#                                                                            #
##############################################################################
                                             
data_I
_audit_creation_method     SHELXL97
_chemical_name_systematic
;
<i>catena</i>-Poly[[aquacadmium(II)]-bis(\m~2~-4-chlorobenzoato)]
;
_chemical_name_common     ?
_chemical_formula_moiety     'C14 H10 Cd Cl2 O5'
_chemical_formula_sum     'C14 H10 Cd Cl2 O5'
_chemical_formula_iupac     '[Cd (C7 H4 Cl O2)2 (H2 O)]'
_chemical_formula_weight     441.52
_chemical_melting_point     ?
_symmetry_cell_setting     Monoclinic
_symmetry_space_group_name_H-M     'C 2/c'
_symmetry_space_group_name_Hall     '-C 2yc'
loop_
    _symmetry_equiv_pos_as_xyz
    'x, y, z'
    '-x, y, -z+1/2'
    'x+1/2, y+1/2, z'
    '-x+1/2, y+1/2, -z+1/2'
    '-x, -y, -z'
    'x, -y, z-1/2'
    '-x+1/2, -y+1/2, -z'
    'x+1/2, -y+1/2, z-1/2'
_cell_length_a     32.525(2)
_cell_length_b     6.4769(5)
_cell_length_c     7.1419(6)
_cell_angle_alpha     90.00
_cell_angle_beta     98.883(3)
_cell_angle_gamma     90.00
_cell_volume     1486.48(19)
_cell_formula_units_Z     4
_cell_measurement_reflns_used     543
_cell_measurement_theta_min     2.31
_cell_measurement_theta_max     26.72
_cell_measurement_temperature     296(2)
_exptl_crystal_description     rod
_exptl_crystal_colour     colorless
_exptl_crystal_size_max     0.4
_exptl_crystal_size_mid     0.3
_exptl_crystal_size_min     0.2
_exptl_crystal_density_diffrn     1.973
_exptl_crystal_density_meas     ?
_exptl_crystal_density_method     'not measured'
_exptl_crystal_F_000     864
_exptl_absorpt_coefficient_mu     1.848
_exptl_absorpt_correction_type     multi-scan
_exptl_absorpt_process_details     '(SADABS; Bruker, 2007)'
_exptl_absorpt_correction_T_min     0.5667
_exptl_absorpt_correction_T_max     0.7456
_exptl_special_details
;
;
_diffrn_ambient_temperature     296(2)
_diffrn_radiation_type     MoK\a
_diffrn_radiation_wavelength     0.71073
_diffrn_radiation_source     'fine-focus sealed tube'
_diffrn_radiation_monochromator     graphite
_diffrn_measurement_device_type     'Bruker APEXII CCD area-detector'
_diffrn_measurement_method     '\w'
_diffrn_detector_area_resol_mean     ?
_diffrn_reflns_number     9459
_diffrn_reflns_av_R_equivalents     0.0205
_diffrn_reflns_av_sigmaI/netI     0.0134
_diffrn_reflns_theta_min     3.21
_diffrn_reflns_theta_max     25.10
_diffrn_reflns_theta_full     25.10
_diffrn_measured_fraction_theta_max     0.999
_diffrn_measured_fraction_theta_full     0.999
_diffrn_reflns_limit_h_min     -38
_diffrn_reflns_limit_h_max     38
_diffrn_reflns_limit_k_min     -7
_diffrn_reflns_limit_k_max     7
_diffrn_reflns_limit_l_min     -8
_diffrn_reflns_limit_l_max     8
_diffrn_standards_number     ?
_diffrn_standards_interval_count     ?
_diffrn_standards_interval_time     ?
_diffrn_standards_decay_%     ?
_refine_special_details
;
Refinement of <i>F</i>\^2\^ against ALL reflections. The weighted
<i>R</i>-factor wR and goodness of fit <i>S</i> are based on <i>F</i>\^2\^,
conventional <i>R</i>-factors <i>R</i> are based on <i>F</i>, with <i>F</i>
set to zero for negative <i>F</i>\^2\^. The threshold expression of
<i>F</i>\^2\^ > \s(<i>F</i>\^2\^) is used only for calculating
<i>R</i>-factors(gt) etc. and is not relevant to the choice of reflections for
refinement. <i>R</i>-factors based on <i>F</i>\^2\^ are statistically about
twice as large as those based on <i>F</i>, and <i>R</i>- factors based on ALL
data will be even larger.
;
_reflns_number_total     1334
_reflns_number_gt     1308
_reflns_threshold_expression     I>2\s(I)
_refine_ls_structure_factor_coef     Fsqd
_refine_ls_matrix_type     full
_refine_ls_R_factor_all     0.0160
_refine_ls_R_factor_gt     0.0156
_refine_ls_wR_factor_gt     0.0419
_refine_ls_wR_factor_ref     0.0422
_refine_ls_goodness_of_fit_ref     1.118
_refine_ls_restrained_S_all     1.118
_refine_ls_number_reflns     1334
_refine_ls_number_parameters     101
_refine_ls_number_restraints     0
_refine_ls_hydrogen_treatment     constr
_refine_ls_weighting_scheme     calc
_refine_ls_weighting_details
               'calc w=1/[\s^2^(Fo^2^)+(0.0231P)^2^+1.3036P] P=(Fo^2^+2Fc^2^)/3'
_atom_sites_solution_hydrogens     geom
_atom_sites_solution_primary     direct
_atom_sites_solution_secondary     difmap
_refine_ls_shift/su_max     0.001
_refine_ls_shift/su_mean     0.000
_refine_diff_density_max     0.259
_refine_diff_density_min     -0.340
_refine_ls_extinction_method     none
_refine_ls_extinction_coef     ?
loop_
    _atom_type_symbol
    _atom_type_description
    _atom_type_scat_dispersion_real
    _atom_type_scat_dispersion_imag
    _atom_type_scat_source
    'C' 'C' 0.0033 0.0016
                         'International Tables Vol C Tables 4.2.6.8 and 6.1.1.4'
    'H' 'H' 0.0000 0.0000
                         'International Tables Vol C Tables 4.2.6.8 and 6.1.1.4'
    'N' 'N' 0.0061 0.0033
                         'International Tables Vol C Tables 4.2.6.8 and 6.1.1.4'
    'O' 'O' 0.0106 0.0060
                         'International Tables Vol C Tables 4.2.6.8 and 6.1.1.4'
    'Cl' 'Cl' 0.1484 0.1585
                         'International Tables Vol C Tables 4.2.6.8 and 6.1.1.4'
    'Co' 'Co' 0.3494 0.9721
                         'International Tables Vol C Tables 4.2.6.8 and 6.1.1.4'
_computing_data_collection     'APEX2 (Bruker, 2007)'
_computing_cell_refinement     'APEX2 and SAINT (Bruker, 2007)'
_computing_data_reduction     'SAINT (Bruker, 2007)'
_computing_structure_solution     'SHELXS97 (Sheldrick, 2008)'
_computing_structure_refinement     'SHELXL97 (Sheldrick, 2008)'
_computing_molecular_graphics     'SHELXTL (Sheldrick, 2008)'
_computing_publication_material
                             'SHELXTL (Sheldrick, 2008) and PLATON (Spek, 2009)'
loop_
    _atom_site_type_symbol
    _atom_site_label
    _atom_site_fract_x
    _atom_site_fract_y
    _atom_site_fract_z
    _atom_site_U_iso_or_equiv
    _atom_site_adp_type
    _atom_site_calc_flag
    _atom_site_refinement_flags
    _atom_site_occupancy
    _atom_site_disorder_assembly
    _atom_site_disorder_group
    Cd Cd1 0.0000 -0.15461(2) 0.2500 0.02841(8) Uani d S 1 . .
    Cl Cl1 0.222718(19) 0.55886(13) 0.63416(9) 0.0652(2) Uani d . 1 . .
    O O1 0.06477(4) -0.0960(2) 0.3902(2) 0.0444(3) Uani d . 1 . .
    O O2 0.02952(4) 0.1741(2) 0.4642(2) 0.0361(3) Uani d . 1 . .
    C C1 0.06390(6) 0.0837(3) 0.4530(2) 0.0306(4) Uani d . 1 . .
    C C2 0.10373(6) 0.1976(3) 0.5081(2) 0.0298(4) Uani d . 1 . .
    C C3 0.10333(6) 0.4005(3) 0.5697(3) 0.0355(4) Uani d . 1 . .
    H H3A 0.0782 0.4630 0.5836 0.043 Uiso calc R 1 . .
    C C4 0.14008(6) 0.5103(3) 0.6107(3) 0.0405(5) Uani d . 1 . .
    H H4A 0.1398 0.6468 0.6510 0.049 Uiso calc R 1 . .
    C C5 0.17716(6) 0.4147(4) 0.5911(3) 0.0407(5) Uani d . 1 . .
    C C6 0.17853(6) 0.2115(4) 0.5343(3) 0.0421(5) Uani d . 1 . .
    H H6A 0.2038 0.1485 0.5249 0.050 Uiso calc R 1 . .
    C C7 0.14156(6) 0.1033(3) 0.4914(3) 0.0363(4) Uani d . 1 . .
    H H7A 0.1420 -0.0332 0.4513 0.044 Uiso calc R 1 . .
    O O1W 0.0000 -0.4993(3) 0.2500 0.0527(6) Uani d S 1 . .
    H H1WA 0.0106 -0.5756 0.3494 0.079 Uiso d R 1 . .
loop_
    _atom_site_aniso_label
    _atom_site_aniso_U_11
    _atom_site_aniso_U_22
    _atom_site_aniso_U_33
    _atom_site_aniso_U_12
    _atom_site_aniso_U_13
    _atom_site_aniso_U_23
    Cd1 0.02668(12) 0.02429(12) 0.03493(12) 0.000 0.00687(8) 0.000
    Cl1 0.0426(3) 0.0929(5) 0.0609(4) -0.0347(3) 0.0102(3) -0.0183(3)
    O1 0.0365(8) 0.0428(8) 0.0546(9) -0.0097(6) 0.0093(6) -0.0179(7)
    O2 0.0272(7) 0.0388(7) 0.0420(8) -0.0023(5) 0.0047(6) 0.0094(5)
    C1 0.0300(9) 0.0369(10) 0.0252(8) -0.0059(8) 0.0047(7) 0.0034(7)
    C2 0.0282(9) 0.0356(9) 0.0260(8) -0.0046(7) 0.0047(7) 0.0006(7)
    C3 0.0316(10) 0.0396(10) 0.0360(9) -0.0026(8) 0.0075(8) -0.0046(8)
    C4 0.0434(11) 0.0411(11) 0.0377(10) -0.0117(9) 0.0081(8) -0.0080(8)
    C5 0.0323(10) 0.0579(13) 0.0315(9) -0.0160(9) 0.0036(8) -0.0014(9)
    C6 0.0273(10) 0.0556(12) 0.0434(11) 0.0006(9) 0.0055(8) 0.0032(10)
    C7 0.0328(10) 0.0374(10) 0.0390(10) 0.0000(8) 0.0069(8) 0.0016(8)
    O1W 0.0701(15) 0.0225(10) 0.0564(13) 0.000 -0.0190(11) 0.000
_geom_special_details
;
All esds (except the esd in the dihedral angle between two l.s. planes) are
estimated using the full covariance matrix. The cell esds are taken into
account individually in the estimation of esds in distances, angles and
torsion angles; correlations between esds in cell parameters are only used
when they are defined by crystal symmetry. An approximate (isotropic)
treatment of cell esds is used for estimating esds involving l.s. planes.
;
loop_
    _geom_bond_atom_site_label_1
    _geom_bond_atom_site_label_2
    _geom_bond_site_symmetry_2
    _geom_bond_distance
    _geom_bond_publ_flag
    Cd1 O1 2 2.2210(14) y
    Cd1 O1 . 2.2210(14) ?
    Cd1 O1W . 2.233(2) y
    Cd1 O2 6 2.3896(14) y
    Cd1 O2 5_556 2.3896(14) ?
    Cl1 C5 . 1.738(2) ?
    O1 C1 . 1.249(2) ?
    O2 C1 . 1.276(2) ?
    O2 Cd1 5_556 2.3896(14) ?
    C1 C2 . 1.490(3) ?
    C2 C3 . 1.386(3) ?
    C2 C7 . 1.395(3) ?
    C3 C4 . 1.383(3) ?
    C3 H3A . 0.9300 ?
    C4 C5 . 1.382(3) ?
    C4 H4A . 0.9300 ?
    C5 C6 . 1.380(3) ?
    C6 C7 . 1.385(3) ?
    C6 H6A . 0.9300 ?
    C7 H7A . 0.9300 ?
    O1W H1WA . 0.8900 ?
loop_
    _geom_angle_atom_site_label_1
    _geom_angle_atom_site_label_2
    _geom_angle_atom_site_label_3
    _geom_angle_site_symmetry_1
    _geom_angle_site_symmetry_3
    _geom_angle
    _geom_angle_publ_flag
    O1 Cd1 O1 2 . 160.33(8) ?
    O1 Cd1 O1W 2 . 99.84(4) ?
    O1 Cd1 O1W . . 99.84(4) ?
    O1 Cd1 O2 2 6 95.88(5) ?
    O1 Cd1 O2 . 6 85.16(5) ?
    O1W Cd1 O2 . 6 86.97(3) ?
    O1 Cd1 O2 2 5_556 85.16(5) ?
    O1 Cd1 O2 . 5_556 95.88(5) ?
    O1W Cd1 O2 . 5_556 86.97(3) ?
    O2 Cd1 O2 6 5_556 173.94(6) ?
    C1 O1 Cd1 . . 104.39(12) ?
    C1 O2 Cd1 . 5_556 120.07(11) ?
    O1 C1 O2 . . 121.26(17) ?
    O1 C1 C2 . . 119.30(17) ?
    O2 C1 C2 . . 119.39(17) ?
    C3 C2 C7 . . 119.59(18) ?
    C3 C2 C1 . . 120.18(17) ?
    C7 C2 C1 . . 120.18(18) ?
    C4 C3 C2 . . 120.30(18) ?
    C4 C3 H3A . . 119.9 ?
    C2 C3 H3A . . 119.9 ?
    C5 C4 C3 . . 119.15(19) ?
    C5 C4 H4A . . 120.4 ?
    C3 C4 H4A . . 120.4 ?
    C6 C5 C4 . . 121.72(18) ?
    C6 C5 Cl1 . . 119.92(16) ?
    C4 C5 Cl1 . . 118.34(17) ?
    C5 C6 C7 . . 118.77(19) ?
    C5 C6 H6A . . 120.6 ?
    C7 C6 H6A . . 120.6 ?
    C6 C7 C2 . . 120.4(2) ?
    C6 C7 H7A . . 119.8 ?
    C2 C7 H7A . . 119.8 ?
    Cd1 O1W H1WA . . 123.7 ?
loop_
    _geom_torsion_atom_site_label_1
    _geom_torsion_atom_site_label_2
    _geom_torsion_atom_site_label_3
    _geom_torsion_atom_site_label_4
    _geom_torsion_site_symmetry_1
    _geom_torsion_site_symmetry_2
    _geom_torsion_site_symmetry_3
    _geom_torsion_site_symmetry_4
    _geom_torsion
    _geom_torsion_publ_flag
    O1 Cd1 O1 C1 2 . . . 21.30(11) ?
    O1W Cd1 O1 C1 . . . . -158.70(11) ?
    O2 Cd1 O1 C1 6 . . . 115.23(12) ?
    O2 Cd1 O1 C1 5_556 . . . -70.77(12) ?
    Cd1 O1 C1 O2 . . . . 14.4(2) ?
    Cd1 O1 C1 C2 . . . . -162.92(13) ?
    Cd1 O2 C1 O1 5_556 . . . 92.47(18) ?
    Cd1 O2 C1 C2 5_556 . . . -90.19(17) ?
    O1 C1 C2 C3 . . . . 176.98(18) ?
    O2 C1 C2 C3 . . . . -0.4(3) ?
    O1 C1 C2 C7 . . . . -0.7(3) ?
    O2 C1 C2 C7 . . . . -178.09(17) ?
    C7 C2 C3 C4 . . . . 1.4(3) ?
    C1 C2 C3 C4 . . . . -176.33(18) ?
    C2 C3 C4 C5 . . . . -0.6(3) ?
    C3 C4 C5 C6 . . . . -0.9(3) ?
    C3 C4 C5 Cl1 . . . . 177.43(16) ?
    C4 C5 C6 C7 . . . . 1.6(3) ?
    Cl1 C5 C6 C7 . . . . -176.69(16) ?
    C5 C6 C7 C2 . . . . -0.8(3) ?
    C3 C2 C7 C6 . . . . -0.6(3) ?
    C1 C2 C7 C6 . . . . 177.07(18) ?
loop_
    _geom_hbond_atom_site_label_D
    _geom_hbond_atom_site_label_H
    _geom_hbond_atom_site_label_A
    _geom_hbond_site_symmetry_A
    _geom_hbond_distance_DH
    _geom_hbond_distance_HA
    _geom_hbond_distance_DA
    _geom_hbond_angle_DHA
    _geom_hbond_publ_flag
    O1W H1WA O2 1_545 0.89 1.88 2.699(2) 152.74 y
data_global
_journal_date_recd_electronic     2010-02-12
_journal_date_accepted     2010-03-02
_journal_name_full     'Acta Crystallographica, Section E'
_journal_year     2010
_journal_volume     66
_journal_issue      4
_journal_page_first     m385
_journal_page_last     m386
_journal_paper_category     QM
_journal_coeditor_code     SJ2730
_publ_contact_author_name     'Dr. Chong-Qing Wan'
_publ_contact_author_address
;
Department of Chemistry,Capital Normal university,
Beijing 100048,People's Public China
;
_publ_contact_author_email     wanchqing@yahoo.com.cn
_publ_contact_author_fax     '+86 010 6890-3033'
_publ_contact_author_phone     '+86 010 6890-2320'
_publ_section_title
;
<i>catena</i>-Poly[[aquacadmium(II)]-bis(\m~2~-4-chlorobenzoato)]
;
loop_
    _publ_author_name
    _publ_author_address
    'Chong-Qing Wan*'
;
Deparment of Chemistry,
Capital Normal University,
Beijing 100048,
People's Republic of China
;
    'Zi-Jia Wang'
;
Deparment of Chemistry,
Capital Normal University,
Beijing 100048,
People's Republic of China
;
    'Fan Zhang'
;
Deparment of Chemistry,
Capital Normal University,
Beijing 100048,
People's Republic of China
;
