# Supplementary material for: catena-Poly[[aqua­cadmium(II)]-bis­(μ2-4-chloro­benzoato)]
Source: Acta Crystallogr Sect E Struct Rep Online. 2010 Mar 6;66(Pt 4):m385–6. doi: 10.1107/S1600536810008068 (PMC2984089; doi:10.1107/S1600536810008068)
Supplement: Supplementary file 2 [file e-66-0m385-Isup2.hkl]

# 
# h,k,l, Fc-squared, Fo-squared, sigma(Fo-squared) and status flag 
# 
data_I
_shelx_title ' 090510_0m in C2/c' 
_shelx_refln_list_code          4 
_shelx_F_calc_maximum      434.09 
_exptl_crystal_F_000       864.00 
_reflns_d_resolution_high  0.8377 
 
loop_ 
 _symmetry_equiv_pos_as_xyz 
 'x, y, z' 
 '-x, y, -z+1/2' 
 'x+1/2, y+1/2, z' 
 '-x+1/2, y+1/2, -z+1/2' 
 '-x, -y, -z' 
 'x, -y, z-1/2' 
 '-x+1/2, -y+1/2, -z' 
 'x+1/2, -y+1/2, z-1/2' 
 
_cell_length_a    32.5250 
_cell_length_b     6.4769 
_cell_length_c     7.1419 
_cell_angle_alpha  90.000 
_cell_angle_beta   98.883 
_cell_angle_gamma  90.000 
 
_shelx_F_squared_multiplier     1.000 
 
loop_ 
 _refln_index_h 
 _refln_index_k 
 _refln_index_l 
 _refln_F_squared_calc 
 _refln_F_squared_meas 
 _refln_F_squared_sigma 
 _refln_observed_status 
   6   0   0    25659.85    22296.65    507.38 o 
   8   0   0    23595.88    21387.92    479.19 o 
  10   0   0    22855.21    21473.83    481.88 o 
  12   0   0    15648.96    14570.47    330.20 o 
  14   0   0    36981.01    35506.59    574.21 o 
  16   0   0     8400.67     8211.87     95.60 o 
  18   0   0    31331.36    31744.55    315.34 o 
  20   0   0     1749.36     1743.62     22.89 o 
  22   0   0    19107.28    19297.20    216.39 o 
  24   0   0       65.16      103.78      8.39 o 
  26   0   0     2528.79     2568.17     40.30 o 
  28   0   0    19985.66    20759.41    243.34 o 
  30   0   0     7714.17     7659.84    133.33 o 
  32   0   0     6121.26     5948.71    108.65 o 
  34   0   0     2540.81     2566.44     81.88 o 
  36   0   0     4487.28     4480.54    126.17 o 
  38   0   0      680.63      664.43     37.58 o 
   1   1   0    12868.55    13905.84    332.89 o 
   3   1   0    40875.42    41031.69    511.40 o 
   5   1   0      466.90      549.77      7.64 o 
   7   1   0     8047.68     8302.62    108.48 o 
   9   1   0     7277.34     7618.60     87.70 o 
  11   1   0     8021.51     8010.24     92.75 o 
  13   1   0      316.47      314.85      6.22 o 
  15   1   0    18370.80    18217.36    168.78 o 
  17   1   0     1954.72     1872.90     28.52 o 
  19   1   0     1994.34     1940.82     26.50 o 
  21   1   0     1524.11     1594.72     18.68 o 
  23   1   0      391.28      389.79      8.24 o 
  25   1   0     4212.41     4251.52     42.03 o 
  27   1   0       31.05       33.71      7.33 o 
  29   1   0     4639.28     4632.06     50.04 o 
  31   1   0      901.77      887.48     17.36 o 
  33   1   0     3422.13     3414.09     44.39 o 
  35   1   0      563.77      597.06     27.90 o 
  37   1   0      407.79      379.44     30.87 o 
   0   2   0     3784.25     3943.63     89.93 o 
   2   2   0     9271.47    10206.02    166.80 o 
   4   2   0      566.23      571.38      9.32 o 
   6   2   0     6588.09     6754.01     76.48 o 
   8   2   0      240.19      249.03     12.55 o 
  10   2   0     6325.69     6844.00     71.87 o 
  12   2   0     1849.07     1889.21     21.00 o 
  14   2   0     5031.81     5825.71     52.29 o 
  16   2   0     1009.45      976.48     11.42 o 
  18   2   0       83.43       82.85      2.78 o 
  20   2   0     2377.85     2411.48     22.34 o 
  22   2   0       65.81       73.83      5.52 o 
  24   2   0     2697.83     2701.57     29.55 o 
  26   2   0      284.26      277.67      7.52 o 
  28   2   0      645.03      647.18     13.14 o 
  30   2   0      277.12      298.94     14.75 o 
  32   2   0      237.08      224.82      9.12 o 
  34   2   0      733.70      750.50     33.81 o 
  36   2   0        2.03        4.45      5.31 o 
   1   3   0    49987.29    53163.54    476.56 o 
   3   3   0    16091.26    16123.21    145.18 o 
   5   3   0    27211.68    27579.16    270.28 o 
   7   3   0    17561.18    17939.19    177.76 o 
   9   3   0    20597.29    20848.81    187.11 o 
  11   3   0     7141.84     7029.33     66.42 o 
  13   3   0    15493.31    15871.60    134.71 o 
  15   3   0     5340.69     5315.06     45.49 o 
  17   3   0     8750.49     8744.86     67.79 o 
  19   3   0     3676.80     3721.56     32.21 o 
  21   3   0     7050.25     7142.22     57.92 o 
  23   3   0     5037.09     5140.88     46.54 o 
  25   3   0     1935.54     2081.49     25.06 o 
  27   3   0     6736.36     6789.43     70.39 o 
  29   3   0     4405.62     4067.04     46.75 o 
  31   3   0     4483.15     4533.65     54.33 o 
  33   3   0     1336.21     1324.97     23.97 o 
  35   3   0     3989.49     4083.42     60.06 o 
   0   4   0    10249.17    10769.83    174.76 o 
   2   4   0     8759.57     9090.19     72.86 o 
   4   4   0     3497.41     3444.03     35.39 o 
   6   4   0     2571.76     2489.72     23.42 o 
   8   4   0     1241.05     1231.49     13.64 o 
  10   4   0     3797.21     3818.49     33.85 o 
  12   4   0     2328.99     2334.23     21.13 o 
  14   4   0     4167.37     4201.33     40.41 o 
  16   4   0     3385.03     3353.73     40.76 o 
  18   4   0     2947.74     2910.55     30.66 o 
  20   4   0     2636.09     2701.64     29.45 o 
  22   4   0      402.23      401.62     10.79 o 
  24   4   0     1350.21     1444.77     21.62 o 
  26   4   0      511.63      536.83     15.98 o 
  28   4   0     3061.11     3036.98     41.52 o 
  30   4   0     1053.83     1059.10     21.11 o 
  32   4   0     1941.25     1946.46     38.00 o 
   1   5   0       16.20       26.33      4.49 o 
   3   5   0       39.96       40.90      4.24 o 
   5   5   0      559.54      602.35      9.83 o 
   7   5   0        0.17        3.21      2.66 o 
   9   5   0     1316.62     1381.84     16.30 o 
  11   5   0     1738.46     1775.30     19.56 o 
  13   5   0     1296.38     1300.00     17.05 o 
  15   5   0     2349.62     2365.67     26.87 o 
  17   5   0        3.31        6.93      2.37 o 
  19   5   0      271.47      279.81      7.30 o 
  21   5   0       77.86       77.01      4.55 o 
  23   5   0      518.99      487.98     11.83 o 
  25   5   0       15.26       24.39      5.31 o 
  27   5   0      196.41      188.01     13.37 o 
  29   5   0       30.45       35.14      6.28 o 
   0   6   0     2117.86     2172.45     34.56 o 
   2   6   0     5471.37     5479.63     50.31 o 
   4   6   0     5073.40     5001.37     46.76 o 
   6   6   0     6405.02     6515.49     63.09 o 
   8   6   0     7254.43     7302.11     69.71 o 
  10   6   0     3441.93     3434.60     40.94 o 
  12   6   0     2861.55     2898.20     39.16 o 
  14   6   0     1423.76     1412.72     27.83 o 
  16   6   0     1670.76     1728.99     27.95 o 
  18   6   0      621.83      663.45     15.62 o 
  20   6   0     2499.29     2594.39     37.96 o 
  22   6   0     1884.12     1866.93     46.39 o 
  24   6   0     2351.44     2450.11     47.66 o 
   1   7   0      888.06      974.96     18.02 o 
   3   7   0     1719.86     1709.79     23.50 o 
   5   7   0     2658.83     2577.78     31.26 o 
   7   7   0     1275.34     1288.86     23.93 o 
   9   7   0     2404.25     2394.92     35.99 o 
  11   7   0     1313.22     1326.75     24.21 o 
  13   7   0     1227.99     1231.78     27.31 o 
  15   7   0      596.13      573.05     18.07 o 
 -37   1   1     1450.89     1466.72     33.25 o 
 -35   1   1      883.84      934.07     21.29 o 
 -33   1   1     3709.50     3691.73     47.31 o 
 -31   1   1      992.76     1055.40     14.67 o 
 -29   1   1     4621.99     4613.93     42.08 o 
 -27   1   1     8629.45     8726.08     70.16 o 
 -25   1   1     7915.81     7911.74     65.64 o 
 -23   1   1     2758.44     2888.00     31.21 o 
 -21   1   1     9185.38     9246.44     82.15 o 
 -19   1   1    12344.49    12131.93     97.83 o 
 -17   1   1    15007.34    15909.90    125.87 o 
 -15   1   1    21016.48    20953.73    163.58 o 
 -13   1   1      116.17       61.43      4.09 o 
 -11   1   1    12859.92    12482.88    137.42 o 
  -9   1   1     5593.48     5131.26     56.82 o 
  -7   1   1     7491.14     7630.22    244.30 o 
  -5   1   1    19450.95    19625.45    410.01 o 
  -3   1   1     1706.15     1665.03     59.62 o 
  -1   1   1     4802.70     5026.76     92.22 o 
   1   1   1    51881.83    51684.26    923.37 o 
   3   1   1    46854.44    47065.12    541.06 o 
   5   1   1     4699.15     4619.13     54.92 o 
   7   1   1    29643.41    29249.90    331.34 o 
   9   1   1     9394.65     9501.50    102.77 o 
  11   1   1    38491.26    39034.52    548.42 o 
  13   1   1    30501.20    31750.33    291.38 o 
  15   1   1     5302.19     4981.59     48.59 o 
  17   1   1    11153.07    10936.40     89.24 o 
  19   1   1     3448.36     3541.32     34.84 o 
  21   1   1     6121.99     5999.40     49.06 o 
  23   1   1     4175.27     4186.20     41.29 o 
  25   1   1     2187.68     2171.54     29.63 o 
  27   1   1      191.64      219.84     12.01 o 
  29   1   1     3646.05     3621.47     50.82 o 
  31   1   1     2569.91     2529.50     39.22 o 
  33   1   1      828.51      818.87     22.45 o 
  35   1   1     1844.63     1729.93     44.61 o 
  37   1   1      308.54      286.13     18.03 o 
 -36   2   1     2248.52     2260.51     38.38 o 
 -34   2   1     1577.49     1585.32     26.53 o 
 -32   2   1     4308.95     4280.16     45.29 o 
 -30   2   1     3413.98     3395.37     33.66 o 
 -28   2   1     3714.05     3631.81     33.97 o 
 -26   2   1     9579.31     9106.21     72.61 o 
 -24   2   1     3404.95     3409.92     28.75 o 
 -22   2   1    11805.40    11659.61     89.79 o 
 -20   2   1     6867.29     6834.21     54.65 o 
 -18   2   1    20143.59    19931.77    141.02 o 
 -16   2   1     5370.57     4876.59     37.57 o 
 -14   2   1    22151.53    22349.16    188.86 o 
 -12   2   1    15205.38    14873.60    109.19 o 
 -10   2   1      926.54      739.80      7.98 o 
  -8   2   1    11662.96    11226.73    112.39 o 
  -6   2   1     4107.64     3962.15     53.76 o 
  -4   2   1    38461.34    38336.00    483.20 o 
  -2   2   1     4883.88     4905.24     56.64 o 
   0   2   1    31517.61    32310.96    315.53 o 
   2   2   1    22181.44    23205.62    259.61 o 
   4   2   1    20521.76    20942.59    234.27 o 
   6   2   1    19279.55    19139.09    214.67 o 
   8   2   1    18549.13    18431.95    207.47 o 
  10   2   1    37457.80    38279.36    378.24 o 
  12   2   1     4619.96     4492.91     48.93 o 
  14   2   1    30572.66    30969.47    307.33 o 
  16   2   1    11121.53    11599.59    108.97 o 
  18   2   1     9295.52     9027.49     79.82 o 
  20   2   1     2847.25     2847.47     29.76 o 
  22   2   1     3810.56     3722.72     37.52 o 
  24   2   1     5223.09     5052.39     53.04 o 
  26   2   1     1094.79     1140.47     19.75 o 
  28   2   1     3818.12     3748.48     51.09 o 
  30   2   1     1081.82     1088.26     20.11 o 
  32   2   1     3449.70     3322.03     48.77 o 
  34   2   1      542.00      553.04     18.50 o 
  36   2   1     2255.17     2258.93    106.71 o 
 -35   3   1        3.15       10.47      4.51 o 
 -33   3   1     1069.56     1079.17     21.24 o 
 -31   3   1      150.56      118.02      6.20 o 
 -29   3   1     1256.79     1225.15     17.31 o 
 -27   3   1        2.48        5.69      2.80 o 
 -25   3   1      532.18      522.63      8.76 o 
 -23   3   1       44.09       32.81      3.08 o 
 -21   3   1       53.83       50.81      3.21 o 
 -19   3   1     2127.69     2101.17     19.44 o 
 -17   3   1       73.39       63.13      2.65 o 
 -15   3   1     2681.62     2667.49     21.26 o 
 -13   3   1      192.61      192.32      3.83 o 
 -11   3   1     6118.78     6069.67     47.13 o 
  -9   3   1      742.59      797.11     10.89 o 
  -7   3   1     1667.38     1701.35     17.85 o 
  -5   3   1     1018.17     1076.48     15.08 o 
  -3   3   1       69.85       60.39      3.49 o 
  -1   3   1     3685.35     3901.76     38.50 o 
   1   3   1      449.75      545.39      8.73 o 
   3   3   1     6362.23     6346.89     55.49 o 
   5   3   1     2510.01     2808.38     26.78 o 
   7   3   1     1941.60     1911.55     23.65 o 
   9   3   1      114.87      120.19      4.35 o 
  11   3   1     2163.68     2099.16     26.08 o 
  13   3   1      354.98      339.80      7.88 o 
  15   3   1      184.83      217.56      6.50 o 
  17   3   1     2519.98     2610.03     32.51 o 
  19   3   1      167.78      147.10      5.48 o 
  21   3   1     1968.85     1930.75     22.59 o 
  23   3   1       48.68       37.63      3.62 o 
  25   3   1      851.98      931.41     17.97 o 
  27   3   1       29.99       29.59      7.19 o 
  29   3   1      764.48      713.41     18.26 o 
  31   3   1      316.25      318.33     14.45 o 
  33   3   1        0.62        4.52      6.84 o 
 -32   4   1      682.54      761.33     18.00 o 
 -30   4   1      434.34      465.48     10.41 o 
 -28   4   1     3786.19     3666.00     35.50 o 
 -26   4   1     1618.21     1554.00     18.74 o 
 -24   4   1     4394.94     4516.92     41.42 o 
 -22   4   1     1059.59     1104.26     14.48 o 
 -20   4   1     5274.09     5290.37     39.48 o 
 -18   4   1     1579.22     1655.62     16.90 o 
 -16   4   1     9046.66     8976.86     64.27 o 
 -14   4   1      747.08      810.48      9.58 o 
 -12   4   1      161.87      156.99      3.90 o 
 -10   4   1     8019.50     8091.70     70.66 o 
  -8   4   1     1156.92     1121.54     13.68 o 
  -6   4   1     7802.65     8014.96     75.83 o 
  -4   4   1      246.95      228.62      6.34 o 
  -2   4   1     3153.29     2798.51     33.36 o 
   0   4   1     1817.27     1909.86     18.97 o 
   2   4   1    11899.55    12599.74    131.16 o 
   4   4   1     4183.51     4119.26     36.04 o 
   6   4   1     6782.39     6636.53     59.16 o 
   8   4   1     7302.92     7290.60     70.71 o 
  10   4   1     2196.58     2240.36     28.42 o 
  12   4   1    20727.60    20717.16    209.66 o 
  14   4   1     1118.57     1153.69     16.54 o 
  16   4   1     2606.80     2666.30     30.91 o 
  18   4   1      965.87      993.53     15.57 o 
  20   4   1     3387.02     3474.89     39.42 o 
  22   4   1     1479.93     1432.44     22.92 o 
  24   4   1     1205.36     1242.00     21.34 o 
  26   4   1      678.02      691.23     15.58 o 
  28   4   1      129.29      152.97      9.04 o 
  30   4   1     2266.48     2184.57     44.43 o 
 -29   5   1     1266.29     1324.85     24.12 o 
 -27   5   1     3045.11     3013.46     38.01 o 
 -25   5   1     2763.48     2849.59     35.88 o 
 -23   5   1     3057.74     2985.32     39.52 o 
 -21   5   1     4700.45     4955.27     58.56 o 
 -19   5   1     3735.02     3672.19     39.80 o 
 -17   5   1     6602.75     6736.33     66.69 o 
 -15   5   1     2452.09     2493.36     24.86 o 
 -13   5   1     8664.15     8730.20     71.04 o 
 -11   5   1     1645.27     1668.27     19.62 o 
  -9   5   1     5818.36     5625.69     47.76 o 
  -7   5   1     4610.82     4694.71     40.85 o 
  -5   5   1     5550.98     5504.08     48.49 o 
  -3   5   1     6658.45     6614.71     57.01 o 
  -1   5   1     4670.44     4580.44     44.14 o 
   1   5   1     8652.79     8611.98     81.95 o 
   3   5   1     4122.37     4314.47     41.80 o 
   5   5   1    10289.26    10238.15     97.46 o 
   7   5   1     3663.24     3679.59     44.07 o 
   9   5   1    12918.34    12810.32    134.11 o 
  11   5   1     5444.69     5377.70     57.08 o 
  13   5   1     5716.30     5820.43     61.39 o 
  15   5   1     5598.22     5514.48     54.59 o 
  17   5   1     2851.03     3006.12     36.03 o 
  19   5   1     3391.58     3390.70     40.66 o 
  21   5   1     1514.22     1540.83     23.43 o 
  23   5   1     3730.27     3824.63     49.44 o 
  25   5   1      748.50      741.69     18.93 o 
  27   5   1     2981.14     3195.76     49.65 o 
 -24   6   1      854.11      879.46     24.62 o 
 -22   6   1      115.51      118.15      9.88 o 
 -20   6   1      841.80      792.59     17.51 o 
 -18   6   1      515.48      571.31     16.76 o 
 -16   6   1      208.77      189.58     10.23 o 
 -14   6   1     1108.95     1146.71     20.71 o 
 -12   6   1     1561.81     1476.52     18.86 o 
 -10   6   1      746.82      743.04     12.25 o 
  -8   6   1       58.61       43.33      3.65 o 
  -6   6   1     1418.08     1381.30     17.97 o 
  -4   6   1      844.13      778.30     11.77 o 
  -2   6   1     3018.89     2845.65     27.89 o 
   0   6   1      342.18      352.40      7.62 o 
   2   6   1      503.07      503.22      9.12 o 
   4   6   1      444.44      411.22     10.52 o 
   6   6   1      583.28      589.46     11.56 o 
   8   6   1     1174.91     1140.68     15.79 o 
  10   6   1      505.68      525.66     11.86 o 
  12   6   1      352.02      358.29      9.95 o 
  14   6   1      263.21      265.25      8.82 o 
  16   6   1     1907.19     1888.35     33.68 o 
  18   6   1       74.88       66.70      5.60 o 
  20   6   1      568.67      625.11     14.19 o 
  22   6   1       36.63       17.03      3.86 o 
 -15   7   1      644.77      660.29     19.27 o 
 -13   7   1      178.16      173.93     10.39 o 
 -11   7   1      412.88      411.78     12.67 o 
  -9   7   1      591.23      603.79     16.57 o 
  -7   7   1      419.55      412.49     12.67 o 
  -5   7   1      172.90      189.11     12.91 o 
  -3   7   1      541.61      523.48     12.78 o 
  -1   7   1      657.85      637.30     17.12 o 
   1   7   1      146.06      161.97      6.85 o 
   3   7   1      904.68      878.48     17.00 o 
   5   7   1     1361.46     1346.09     19.92 o 
   7   7   1     1297.13     1294.65     19.75 o 
   9   7   1      358.68      340.04     11.74 o 
  11   7   1     1002.61     1019.34     20.78 o 
  13   7   1      681.23      691.88     16.93 o 
 -38   0   2     1920.26     1993.31     52.83 o 
 -36   0   2     3276.96     3567.71     79.39 o 
 -34   0   2     4173.18     4211.18     67.16 o 
 -32   0   2     2407.95     2434.07     36.15 o 
 -30   0   2     1700.15     1636.00     26.85 o 
 -28   0   2      218.90      232.59      8.85 o 
 -26   0   2    20205.34    20000.54    234.98 o 
 -24   0   2     4069.84     3913.40     52.50 o 
 -22   0   2    17975.82    18326.88    239.58 o 
 -20   0   2    18162.96    17576.42    229.00 o 
 -18   0   2    23330.81    22780.11    251.68 o 
 -16   0   2    34306.95    34764.27    426.76 o 
 -14   0   2    13825.95    14408.46    352.73 o 
 -12   0   2    26810.22    26393.50   1080.54 o 
 -10   0   2     5732.21     5855.44    227.52 o 
  -8   0   2    81951.89    76312.74   1579.84 o 
  -6   0   2    25649.49    25802.12    474.07 o 
  -4   0   2   188435.13   134228.22   3135.57 o 
  -2   0   2     2704.23     2651.02     46.25 o 
   0   0   2     1368.16     1839.67     33.39 o 
   2   0   2    40170.47    42008.13   1118.73 o 
   4   0   2     5131.04     5217.01    135.57 o 
   6   0   2    21523.77    22159.61    725.11 o 
   8   0   2     8766.11     8752.06    145.17 o 
  10   0   2    52152.43    51222.03    820.36 o 
  12   0   2    16432.38    17295.40    281.74 o 
  14   0   2    48820.75    49849.71    640.70 o 
  16   0   2     5601.41     5650.70     80.37 o 
  18   0   2    11168.53    11186.96    150.79 o 
  20   0   2     6332.72     6433.07     91.80 o 
  22   0   2     4611.63     4607.85     69.38 o 
  24   0   2    30159.18    30165.55    667.67 o 
  26   0   2     3941.36     3977.66     75.91 o 
  28   0   2     3708.65     3590.98     71.17 o 
  30   0   2     1604.80     1541.82     39.38 o 
  32   0   2     3724.55     3757.40    124.83 o 
  34   0   2      205.48      198.66     21.48 o 
 -37   1   2     2340.84     2432.05     30.50 o 
 -35   1   2       46.63       47.94      6.12 o 
 -33   1   2     1673.94     1735.37     21.11 o 
 -31   1   2      365.27      376.57      8.67 o 
 -29   1   2      833.50      871.17     12.67 o 
 -27   1   2       20.09       23.81      2.83 o 
 -25   1   2      642.54      654.82      9.59 o 
 -23   1   2    10614.02    10369.98     85.54 o 
 -21   1   2      405.08      402.61      8.24 o 
 -19   1   2    15154.33    14894.39    126.30 o 
 -17   1   2      902.13      987.17     17.94 o 
 -15   1   2     6757.52     6566.87     56.45 o 
 -13   1   2      457.95      573.77      8.84 o 
 -11   1   2     7214.37     7225.07    156.42 o 
  -9   1   2     6319.90     6153.32    104.75 o 
  -7   1   2     3433.36     3669.64     52.86 o 
  -5   1   2    12820.15    13280.31    192.97 o 
  -3   1   2     5230.24     5460.29     58.35 o 
  -1   1   2    31036.41    31532.64    294.03 o 
   1   1   2    24747.52    26718.44    249.99 o 
   3   1   2     1903.93     1678.28     20.86 o 
   5   1   2       35.87       71.89      4.89 o 
   7   1   2     5290.33     4996.63     72.96 o 
   9   1   2     4370.66     4270.06     71.65 o 
  11   1   2    11392.56    11502.07    107.79 o 
  13   1   2     8083.31     8178.56     83.45 o 
  15   1   2       18.70       46.99      4.10 o 
  17   1   2     6164.13     6281.50     57.70 o 
  19   1   2       10.19       18.35      2.69 o 
  21   1   2     5180.13     5216.28     53.84 o 
  23   1   2       56.99       62.03      4.28 o 
  25   1   2     5146.92     5149.34     59.74 o 
  27   1   2     2650.58     2587.02     44.56 o 
  29   1   2      442.66      501.53     14.78 o 
  31   1   2      369.02      380.18     13.46 o 
  33   1   2       24.11       37.41      6.89 o 
  35   1   2      434.61      407.90     20.39 o 
 -36   2   2      371.68      394.23     10.63 o 
 -34   2   2       32.05       32.53      4.05 o 
 -32   2   2      901.19      907.25     12.50 o 
 -30   2   2       55.11       45.45      3.69 o 
 -28   2   2     1155.21     1166.73     13.68 o 
 -26   2   2        4.30        9.03      4.27 o 
 -24   2   2     2694.92     2584.44     22.66 o 
 -22   2   2       35.05       27.23      2.47 o 
 -20   2   2      545.93      518.16      7.39 o 
 -18   2   2      398.81      352.35      5.94 o 
 -16   2   2     1640.20     1797.45     14.57 o 
 -14   2   2    13701.44    14431.13    122.04 o 
 -12   2   2       12.01       14.76      1.46 o 
 -10   2   2     5943.50     5990.86     47.60 o 
  -8   2   2        3.52       14.72      3.23 o 
  -6   2   2     1642.30     1634.79     17.88 o 
  -4   2   2     1629.58     1733.19     35.16 o 
  -2   2   2     3911.08     3871.48     54.46 o 
   0   2   2       12.71       54.11      2.85 o 
   2   2   2        2.30       17.31      2.32 o 
   4   2   2     3082.06     3260.82     36.70 o 
   6   2   2       21.82       20.69      3.66 o 
   8   2   2     2875.64     2866.91     32.43 o 
  10   2   2     3696.32     4004.56     49.99 o 
  12   2   2     3476.82     3514.91     45.00 o 
  14   2   2      511.17      565.25      9.75 o 
  16   2   2     2961.22     2991.78     35.57 o 
  18   2   2      477.75      505.91      9.42 o 
  20   2   2     2426.85     2380.54     34.83 o 
  22   2   2      945.26      928.58     14.91 o 
  24   2   2       36.58       45.10      4.35 o 
  26   2   2     1298.90     1278.27     24.13 o 
  28   2   2       37.67       54.29      8.08 o 
  30   2   2      582.61      633.68     24.62 o 
  32   2   2        7.22        4.65      7.07 o 
  34   2   2      884.23      918.28     31.28 o 
 -35   3   2     1940.93     2022.47     27.74 o 
 -33   3   2     2085.58     1985.92     25.94 o 
 -31   3   2     1908.65     1934.44     20.80 o 
 -29   3   2     1523.97     1623.43     16.84 o 
 -27   3   2     2189.88     2120.99     19.74 o 
 -25   3   2     7353.78     7065.53     50.67 o 
 -23   3   2     3025.23     2886.78     23.87 o 
 -21   3   2    11168.25    11024.50     77.52 o 
 -19   3   2     7942.84     7976.03     59.93 o 
 -17   3   2    13879.67    13852.04     97.51 o 
 -15   3   2    11185.88    11066.49     74.35 o 
 -13   3   2    21825.12    21726.69    161.15 o 
 -11   3   2    15519.91    15822.43    135.69 o 
  -9   3   2    13489.35    13130.91    121.97 o 
  -7   3   2    17102.91    16948.37    155.46 o 
  -5   3   2    18438.88    19032.26    174.22 o 
  -3   3   2    23096.13    23907.75    238.93 o 
  -1   3   2     2340.70     2023.90     25.40 o 
   1   3   2    12424.44    12152.33    124.43 o 
   3   3   2     9160.44     9578.38    109.68 o 
   5   3   2    11435.92    11801.13    119.03 o 
   7   3   2     7187.50     7232.72     76.04 o 
   9   3   2    16936.10    17269.79    174.17 o 
  11   3   2     7978.78     7954.33     83.98 o 
  13   3   2    10996.81    10911.13    113.17 o 
  15   3   2    13753.23    13972.16    131.01 o 
  17   3   2     8132.78     8270.58     80.84 o 
  19   3   2     9504.33     9714.85     90.27 o 
  21   3   2     3206.36     3270.36     38.98 o 
  23   3   2     9644.79     9625.25    115.26 o 
  25   3   2     4247.70     4007.58     55.53 o 
  27   3   2     3669.29     3676.79     53.00 o 
  29   3   2      981.94     1028.97     26.33 o 
  31   3   2     2583.26     2678.01     50.06 o 
 -32   4   2     1490.42     1548.24     23.37 o 
 -30   4   2      390.03      390.31     10.36 o 
 -28   4   2      653.02      709.25     11.08 o 
 -26   4   2     1074.08     1099.21     14.61 o 
 -24   4   2     2211.42     2128.21     20.63 o 
 -22   4   2     3193.01     3189.58     27.34 o 
 -20   4   2     1378.46     1336.42     15.06 o 
 -18   4   2     5230.09     5193.86     39.91 o 
 -16   4   2     3893.83     3801.70     31.91 o 
 -14   4   2     1923.39     1909.75     17.15 o 
 -12   4   2      839.07      866.66     12.16 o 
 -10   4   2     4735.77     4586.02     41.67 o 
  -8   4   2     5031.42     4969.05     52.61 o 
  -6   4   2     5663.58     5722.28     68.85 o 
  -4   4   2     6016.07     6127.91     61.00 o 
  -2   4   2     4625.67     4636.60     47.67 o 
   0   4   2     1004.87      946.57     12.84 o 
   2   4   2     1286.18     1227.73     17.85 o 
   4   4   2     1806.03     1830.14     28.93 o 
   6   4   2     3072.13     3020.31     41.68 o 
   8   4   2     1650.29     1694.07     26.76 o 
  10   4   2     3810.68     3761.83     42.27 o 
  12   4   2     8038.95     8130.92     83.37 o 
  14   4   2     1332.06     1291.17     19.11 o 
  16   4   2     1612.24     1590.41     22.42 o 
  18   4   2      583.60      597.77     12.35 o 
  20   4   2     2381.06     2409.09     33.35 o 
  22   4   2      912.47      914.40     18.22 o 
  24   4   2     2805.44     2707.80     42.58 o 
  26   4   2     1453.33     1522.18     33.58 o 
  28   4   2      887.92      842.79     24.00 o 
  30   4   2      739.99      795.61     29.80 o 
 -29   5   2       68.60       71.28      6.31 o 
 -27   5   2      438.83      444.30     12.13 o 
 -25   5   2       52.17       56.58      4.31 o 
 -23   5   2        4.03        5.01      2.56 o 
 -21   5   2        5.89        5.02      2.43 o 
 -19   5   2      366.05      354.08      8.45 o 
 -17   5   2      107.52      116.74      4.55 o 
 -15   5   2     2584.00     2626.34     25.83 o 
 -13   5   2     1077.01     1136.31     12.51 o 
 -11   5   2      193.27      188.60      4.99 o 
  -9   5   2      319.77      326.65      6.78 o 
  -7   5   2        1.74        6.49      2.04 o 
  -5   5   2      269.75      276.58      6.35 o 
  -3   5   2       38.48       24.93      2.63 o 
  -1   5   2      647.99      577.37      8.94 o 
   1   5   2      140.46      166.58      4.77 o 
   3   5   2      276.51      297.16      7.11 o 
   5   5   2      132.83      141.16      5.21 o 
   7   5   2      112.10      112.55      5.20 o 
   9   5   2     1876.06     1909.97     24.20 o 
  11   5   2      483.07      496.49     10.48 o 
  13   5   2      391.15      417.14      9.82 o 
  15   5   2      945.62      915.95     16.27 o 
  17   5   2       55.82       61.51      4.80 o 
  19   5   2      593.71      548.87     13.51 o 
  21   5   2      191.76      178.91      7.72 o 
  23   5   2       16.86        9.63      3.56 o 
  25   5   2       85.52       78.76      8.76 o 
 -22   6   2      933.24      995.68     26.82 o 
 -20   6   2     2535.73     2548.31     34.16 o 
 -18   6   2     2033.14     2089.52     23.83 o 
 -16   6   2     2653.25     2620.72     26.33 o 
 -14   6   2     5828.22     5870.06     49.67 o 
 -12   6   2     6886.00     6770.20     52.87 o 
 -10   6   2     4054.88     4093.48     34.71 o 
  -8   6   2     2025.10     1969.99     19.97 o 
  -6   6   2     3917.97     3849.63     32.91 o 
  -4   6   2     1305.95     1403.98     16.76 o 
  -2   6   2     2763.94     2883.84     26.31 o 
   0   6   2     4594.65     4551.85     39.70 o 
   2   6   2     3364.59     3356.67     33.18 o 
   4   6   2     4102.41     4114.71     41.91 o 
   6   6   2     2074.92     2068.14     26.73 o 
   8   6   2     3511.71     3510.95     41.80 o 
  10   6   2     1540.59     1509.29     23.05 o 
  12   6   2     1482.20     1460.54     25.02 o 
  14   6   2     2360.41     2391.63     32.26 o 
  16   6   2     4550.08     4490.07     52.23 o 
  18   6   2     3601.54     3682.11     45.23 o 
  20   6   2     1829.05     1940.65     28.92 o 
 -13   7   2     1622.57     1556.29     31.86 o 
 -11   7   2     1613.03     1585.32     27.46 o 
  -9   7   2     1932.42     1899.79     27.39 o 
  -7   7   2     1194.14     1243.60     20.90 o 
  -5   7   2      584.17      630.80     12.91 o 
  -3   7   2     1260.44     1249.09     17.71 o 
  -1   7   2     1464.25     1417.22     19.28 o 
   1   7   2     2321.12     2315.67     37.15 o 
   3   7   2     1014.74     1031.19     21.01 o 
   5   7   2     1823.21     1832.78     38.04 o 
   7   7   2     1118.53     1072.34     21.56 o 
   9   7   2      582.48      566.15     15.17 o 
  11   7   2     1120.23     1112.89     25.16 o 
 -37   1   3     2542.58     2555.73     32.80 o 
 -35   1   3     1910.86     1963.10     27.21 o 
 -33   1   3     2556.99     2618.02     42.54 o 
 -31   1   3     3494.57     3479.64     34.72 o 
 -29   1   3     1780.93     1739.48     20.07 o 
 -27   1   3      472.19      479.02      8.54 o 
 -25   1   3     2288.82     2319.17     22.31 o 
 -23   1   3     7306.80     7103.68     54.80 o 
 -21   1   3     2601.89     2545.24     24.23 o 
 -19   1   3     6577.05     6251.68     74.59 o 
 -17   1   3     1087.61      929.52     13.82 o 
 -15   1   3     8814.42     9054.38     88.61 o 
 -13   1   3    11345.62    11667.28    116.58 o 
 -11   1   3     4945.53     4955.92     42.49 o 
  -9   1   3    17606.59    17739.28    151.34 o 
  -7   1   3    14771.96    14858.45    254.40 o 
  -5   1   3    22130.97    22419.33    199.64 o 
  -3   1   3    30842.64    32374.77    249.60 o 
  -1   1   3    29453.38    30620.38    276.39 o 
   1   1   3      730.38      648.39      9.47 o 
   3   1   3     9553.79     9479.63     97.57 o 
   5   1   3    11085.82    11377.32    125.74 o 
   7   1   3     7461.02     7612.98     90.48 o 
   9   1   3    10818.17    10928.12     98.43 o 
  11   1   3      419.38      360.67      8.12 o 
  13   1   3     6755.35     6763.92     66.76 o 
  15   1   3     3981.52     4230.39     44.61 o 
  17   1   3     3081.00     3052.30     31.62 o 
  19   1   3     2622.20     2655.24     31.54 o 
  21   1   3     2819.88     2841.12     30.91 o 
  23   1   3     1972.41     1991.26     24.22 o 
  25   1   3     4611.63     4561.26     65.06 o 
  27   1   3     5563.50     5329.71     69.55 o 
  29   1   3      718.81      739.76     31.68 o 
  31   1   3     2066.18     2017.89     49.25 o 
  33   1   3      851.22      888.59     30.33 o 
 -36   2   3     2182.27     2213.59     27.34 o 
 -34   2   3     3384.56     3394.30     36.32 o 
 -32   2   3     1072.37     1118.29     16.92 o 
 -30   2   3     5921.60     5793.44     50.78 o 
 -28   2   3     1082.21     1109.75     13.53 o 
 -26   2   3     2090.14     2097.29     20.21 o 
 -24   2   3     2093.29     2007.38     19.07 o 
 -22   2   3     7710.88     7365.29     56.55 o 
 -20   2   3     6428.44     6241.17     48.53 o 
 -18   2   3     5690.85     5778.10     47.01 o 
 -16   2   3     9613.06     9774.91     75.12 o 
 -14   2   3      555.49      548.18     10.60 o 
 -12   2   3    15802.25    15631.38    211.37 o 
 -10   2   3     7468.48     7542.46    112.90 o 
  -8   2   3    25998.43    26118.16    391.67 o 
  -6   2   3    15986.47    16251.05    179.97 o 
  -4   2   3    16689.29    17244.27    176.22 o 
  -2   2   3    32756.14    34515.93    364.07 o 
   0   2   3    12692.90    13238.80    123.10 o 
   2   2   3     8997.16     8632.42     82.99 o 
   4   2   3     1860.24     1843.93     34.32 o 
   6   2   3    15956.71    16081.40    138.16 o 
   8   2   3     2918.74     2921.85     29.10 o 
  10   2   3    14035.79    13897.36    120.42 o 
  12   2   3     6668.96     6879.20     62.78 o 
  14   2   3     2143.34     2026.87     23.49 o 
  16   2   3     4243.14     4070.78     40.02 o 
  18   2   3     1747.41     1750.22     21.08 o 
  20   2   3     6589.77     6460.04     66.06 o 
  22   2   3     1238.83     1288.82     19.60 o 
  24   2   3     4185.13     4096.33     53.28 o 
  26   2   3     3052.27     3010.01     45.53 o 
  28   2   3     5127.97     4988.72     96.25 o 
  30   2   3     1468.95     1426.79     51.01 o 
  32   2   3     1146.37     1206.85     36.31 o 
 -33   3   3      478.06      437.17      9.49 o 
 -31   3   3      114.56      122.19      5.42 o 
 -29   3   3       15.91       14.76      2.61 o 
 -27   3   3      196.66      210.18      6.14 o 
 -25   3   3        1.94        5.02      2.14 o 
 -23   3   3     2307.85     2258.12     21.10 o 
 -21   3   3       44.69       38.74      2.89 o 
 -19   3   3     1418.81     1373.99     15.05 o 
 -17   3   3        9.84       13.55      2.12 o 
 -15   3   3     2932.61     2901.56     24.81 o 
 -13   3   3      273.78      302.58      5.75 o 
 -11   3   3      807.42      885.61     11.36 o 
  -9   3   3     2604.09     2516.75     25.30 o 
  -7   3   3        2.41        4.11      3.06 o 
  -5   3   3     5781.85     5708.55     53.56 o 
  -3   3   3      151.84      176.08      5.05 o 
  -1   3   3     2062.83     1877.81     24.42 o 
   1   3   3      630.89      650.27     11.96 o 
   3   3   3      400.43      405.79     10.36 o 
   5   3   3      476.03      477.17     10.15 o 
   7   3   3      501.52      469.42     10.44 o 
   9   3   3     1345.62     1308.96     18.32 o 
  11   3   3        2.16        1.11      2.08 o 
  13   3   3     6928.70     6972.59     68.56 o 
  15   3   3       66.07       49.16      3.88 o 
  17   3   3      270.57      261.28      8.50 o 
  19   3   3       27.28       10.28      3.02 o 
  21   3   3      124.03      148.73      6.84 o 
  23   3   3      172.00      197.26     11.31 o 
  25   3   3      169.29      180.10     17.63 o 
  27   3   3      659.30      644.30     36.24 o 
  29   3   3       34.79        6.71     12.08 o 
 -32   4   3     2383.09     2335.39     35.37 o 
 -30   4   3      448.69      442.30     10.51 o 
 -28   4   3     1302.07     1307.01     18.59 o 
 -26   4   3      530.09      547.98      9.76 o 
 -24   4   3     2130.97     2123.97     23.12 o 
 -22   4   3      741.13      803.26     11.56 o 
 -20   4   3      798.89      749.57     10.85 o 
 -18   4   3     1095.84     1144.81     13.71 o 
 -16   4   3       45.36       38.37      2.80 o 
 -14   4   3    10023.34    10009.35     71.51 o 
 -12   4   3     2721.74     2641.81     23.87 o 
 -10   4   3     6730.39     6424.02     52.49 o 
  -8   4   3     2276.55     2196.98     21.53 o 
  -6   4   3     4701.71     4428.18     40.10 o 
  -4   4   3     4927.99     4947.18     43.94 o 
  -2   4   3     5134.57     5100.70     45.20 o 
   0   4   3     4233.99     4174.73     40.79 o 
   2   4   3     1649.36     1589.10     19.13 o 
   4   4   3     9515.31     9474.71     89.71 o 
   6   4   3      732.80      712.72     11.45 o 
   8   4   3     7180.58     7152.57     70.92 o 
  10   4   3       37.88       49.89      3.88 o 
  12   4   3       63.96       63.17      4.19 o 
  14   4   3     1528.59     1480.76     19.38 o 
  16   4   3     1858.75     1823.76     22.70 o 
  18   4   3     2254.97     2124.47     29.74 o 
  20   4   3      656.48      649.90     14.35 o 
  22   4   3     2480.41     2380.52     45.91 o 
  24   4   3      369.12      379.69     23.44 o 
  26   4   3     2953.16     2925.45     61.21 o 
 -27   5   3     1213.63     1205.49     21.95 o 
 -25   5   3     2905.79     3072.13     40.20 o 
 -23   5   3     1233.97     1232.08     20.22 o 
 -21   5   3     3379.37     3361.07     37.16 o 
 -19   5   3     1145.89     1194.58     17.93 o 
 -17   5   3     3747.14     3639.49     33.89 o 
 -15   5   3     2266.92     2291.16     21.51 o 
 -13   5   3     3820.50     3671.81     32.49 o 
 -11   5   3     6933.44     6966.04     55.22 o 
  -9   5   3     4067.60     3940.85     34.18 o 
  -7   5   3     7709.24     7625.34     59.55 o 
  -5   5   3     3751.84     3694.79     32.21 o 
  -3   5   3     7450.44     7541.78     62.22 o 
  -1   5   3     3158.83     3336.09     31.33 o 
   1   5   3     7284.54     7222.41     59.82 o 
   3   5   3     3686.57     3591.60     36.60 o 
   5   5   3     6007.12     6118.61     57.23 o 
   7   5   3     4267.45     4170.66     42.94 o 
   9   5   3     1737.68     1791.18     22.66 o 
  11   5   3     4062.44     4041.20     44.16 o 
  13   5   3      916.17      896.37     15.48 o 
  15   5   3     2687.87     2627.44     32.20 o 
  17   5   3     1246.39     1217.46     19.08 o 
  19   5   3     3683.30     3577.19     48.23 o 
  21   5   3     1213.70     1194.17     23.10 o 
  23   5   3     2667.95     2761.94     40.74 o 
 -22   6   3      807.57      830.01     17.31 o 
 -20   6   3      247.84      227.60      8.84 o 
 -18   6   3      754.39      774.77     16.14 o 
 -16   6   3      586.11      583.15     11.72 o 
 -14   6   3      304.30      320.74      8.10 o 
 -12   6   3        2.27        4.42      2.75 o 
 -10   6   3     1361.28     1262.22     17.07 o 
  -8   6   3      854.91      870.79     13.56 o 
  -6   6   3      864.20      811.50     13.72 o 
  -4   6   3      176.12      210.74      6.98 o 
  -2   6   3      200.42      213.80      7.10 o 
   0   6   3     1097.98     1068.63     16.21 o 
   2   6   3      363.71      358.61      9.03 o 
   4   6   3      761.33      741.98     13.06 o 
   6   6   3      442.99      436.23     10.71 o 
   8   6   3     1024.38     1041.38     17.63 o 
  10   6   3      253.93      243.24      8.43 o 
  12   6   3     1560.09     1547.43     23.05 o 
  14   6   3      135.47      122.92      6.92 o 
  16   6   3      111.63      137.33      7.38 o 
 -11   7   3      964.63      955.64     16.24 o 
  -9   7   3      596.35      616.78     12.68 o 
  -7   7   3      390.14      404.12      9.32 o 
  -5   7   3      683.99      648.53     13.00 o 
  -3   7   3      340.41      375.69      9.82 o 
  -1   7   3     1108.17     1158.20     18.09 o 
   1   7   3      883.23      876.55     15.41 o 
   3   7   3      618.24      666.20     16.21 o 
   5   7   3      156.01      163.23     11.19 o 
   7   7   3      384.89      429.70     15.05 o 
 -36   0   4      405.23      389.83     13.42 o 
 -34   0   4     3682.13     3768.69     52.45 o 
 -32   0   4      971.94      992.38     20.92 o 
 -30   0   4     9565.74     9592.85    112.26 o 
 -28   0   4     5235.69     5100.33     68.37 o 
 -26   0   4     5160.92     5210.11     68.71 o 
 -24   0   4    11506.80    11358.05    140.69 o 
 -22   0   4     3767.96     3753.91     42.78 o 
 -20   0   4    13452.47    13022.17    139.78 o 
 -18   0   4     1189.61     1203.21     21.00 o 
 -16   0   4     5926.83     5435.05     69.04 o 
 -14   0   4     1472.98     1525.33     19.38 o 
 -12   0   4    28892.10    29251.75    284.48 o 
 -10   0   4     8357.32     8582.40     86.84 o 
  -8   0   4    12643.50    12922.09    145.42 o 
  -6   0   4    11680.11    11586.96    154.65 o 
  -4   0   4     1218.78     1194.56     29.44 o 
  -2   0   4    34722.81    35739.48    867.53 o 
   0   0   4     6193.18     6475.32     82.40 o 
   2   0   4    25728.77    25948.97    593.43 o 
   4   0   4    13825.80    14516.38    200.04 o 
   6   0   4    33058.35    34802.50   1326.17 o 
   8   0   4    15486.25    15661.97    226.57 o 
  10   0   4    17343.27    17557.92    252.87 o 
  12   0   4     3255.69     3202.01     45.75 o 
  14   0   4     1057.10     1043.08     20.22 o 
  16   0   4    11658.12    11922.82    148.38 o 
  18   0   4     1618.99     1598.74     28.60 o 
  20   0   4    11097.20    11065.37    125.79 o 
  22   0   4     1159.42     1128.61     25.01 o 
  24   0   4     1827.66     1960.20     31.31 o 
  26   0   4     1681.23     1686.93     28.75 o 
  28   0   4     2140.58     2220.93     87.19 o 
  30   0   4      823.18      786.58     40.27 o 
 -35   1   4      873.99      883.43     14.85 o 
 -33   1   4      105.18      119.87      5.53 o 
 -31   1   4      604.57      610.09     12.31 o 
 -29   1   4      940.49      955.61     13.19 o 
 -27   1   4     8342.98     8200.70     67.22 o 
 -25   1   4        8.75       12.10      2.44 o 
 -23   1   4     3999.73     3911.90     33.16 o 
 -21   1   4     1047.60      985.57     12.64 o 
 -19   1   4      977.43      920.93     11.05 o 
 -17   1   4      435.89      392.89      7.41 o 
 -15   1   4      740.41      772.61      8.96 o 
 -13   1   4     4865.31     4780.15     50.69 o 
 -11   1   4       77.89       73.42      2.67 o 
  -9   1   4    10057.37    10024.34    143.13 o 
  -7   1   4     1017.53     1017.57     14.77 o 
  -5   1   4     7137.31     7055.09     57.50 o 
  -3   1   4     4136.15     4527.03     35.55 o 
  -1   1   4     3926.00     3876.88     31.98 o 
   1   1   4     9855.94    10342.76     90.19 o 
   3   1   4     1282.46     1208.20     12.28 o 
   5   1   4     6652.13     6792.48     63.23 o 
   7   1   4     2689.05     2749.45     31.16 o 
   9   1   4     6367.77     6452.59     58.62 o 
  11   1   4      143.64      156.42      6.15 o 
  13   1   4     3941.77     3917.56     42.14 o 
  15   1   4        5.82       12.90      3.81 o 
  17   1   4     1243.74     1310.67     19.26 o 
  19   1   4      452.20      467.71     10.97 o 
  21   1   4     1663.24     1742.50     21.57 o 
  23   1   4     2130.85     2169.24     25.54 o 
  25   1   4      184.99      173.41      9.01 o 
  27   1   4      506.24      517.37     11.39 o 
  29   1   4      165.39      162.42     13.54 o 
 -34   2   4      162.87      146.01      7.61 o 
 -32   2   4      476.45      518.08     11.20 o 
 -30   2   4      347.08      365.11      9.75 o 
 -28   2   4     1492.68     1446.38     17.92 o 
 -26   2   4      168.69      154.97      5.03 o 
 -24   2   4        3.70        8.80      2.33 o 
 -22   2   4     2299.58     2296.20     22.14 o 
 -20   2   4       30.01       35.55      2.73 o 
 -18   2   4     3313.80     3241.80     30.14 o 
 -16   2   4       47.83       57.64      3.16 o 
 -14   2   4      604.92      571.11      7.71 o 
 -12   2   4        2.57        8.16      2.86 o 
 -10   2   4      447.66      425.32      6.94 o 
  -8   2   4      204.09      207.68      6.71 o 
  -6   2   4      702.07      736.83     12.29 o 
  -4   2   4      641.34      601.51      8.22 o 
  -2   2   4       40.46       29.09      2.20 o 
   0   2   4    10339.20    10477.75     90.46 o 
   2   2   4        0.66        5.84      2.85 o 
   4   2   4     1814.05     1738.08     21.83 o 
   6   2   4        5.12        6.29      2.06 o 
   8   2   4     1813.21     1769.85     20.08 o 
  10   2   4      842.01      855.28     13.69 o 
  12   2   4      730.72      711.65     12.35 o 
  14   2   4      430.82      424.74     10.74 o 
  16   2   4       24.17       18.92      6.11 o 
  18   2   4      603.54      578.49     12.53 o 
  20   2   4      118.22      123.28      6.90 o 
  22   2   4      924.37      936.72     21.20 o 
  24   2   4      193.73      221.75     11.16 o 
  26   2   4      222.90      245.71     14.21 o 
  28   2   4      221.29      199.13     22.15 o 
 -33   3   4     2460.41     2542.47     30.43 o 
 -31   3   4     1821.98     1756.96     31.38 o 
 -29   3   4     5265.82     5080.47     52.69 o 
 -27   3   4     2774.48     2698.01     29.97 o 
 -25   3   4     4841.00     4686.10     45.10 o 
 -23   3   4     3482.36     3505.40     31.67 o 
 -21   3   4     4306.30     4260.25     36.53 o 
 -19   3   4     5402.32     5412.27     43.88 o 
 -17   3   4     5130.35     5044.56     42.94 o 
 -15   3   4     3354.12     3338.66     27.50 o 
 -13   3   4     2195.83     2168.05     21.36 o 
 -11   3   4     9354.96     9197.49     72.19 o 
  -9   3   4     5094.42     5087.18     42.37 o 
  -7   3   4     8533.23     8441.60     66.42 o 
  -5   3   4     3499.44     3288.05     29.83 o 
  -3   3   4     9508.51     9171.08     71.35 o 
  -1   3   4    10051.56    10130.36     88.72 o 
   1   3   4    11785.57    11707.73    101.63 o 
   3   3   4     9805.17     9676.89     85.30 o 
   5   3   4    11302.14    11116.88    111.72 o 
   7   3   4     8717.14     8633.25     83.13 o 
   9   3   4     7000.09     6841.45     67.65 o 
  11   3   4    11320.90    11088.45    106.51 o 
  13   3   4     1892.57     1770.82     23.82 o 
  15   3   4     4040.34     3990.72     44.56 o 
  17   3   4     2105.57     2029.07     26.98 o 
  19   3   4     4459.01     4311.74     48.54 o 
  21   3   4     1882.02     1788.31     28.62 o 
  23   3   4     1508.68     1513.48     31.52 o 
  25   3   4      935.74      948.69     24.43 o 
  27   3   4     1307.94     1249.86     40.26 o 
 -30   4   4     1342.35     1363.98     21.64 o 
 -28   4   4     1120.78     1092.83     18.39 o 
 -26   4   4     1970.66     1940.95     25.93 o 
 -24   4   4     1027.11     1042.11     17.00 o 
 -22   4   4     2820.56     2843.23     30.37 o 
 -20   4   4     1878.79     1912.85     20.22 o 
 -18   4   4      362.41      350.70      7.29 o 
 -16   4   4      681.24      695.49     10.27 o 
 -14   4   4     4399.18     4305.42     34.69 o 
 -12   4   4     2486.14     2505.32     22.48 o 
 -10   4   4     1245.53     1232.02     14.04 o 
  -8   4   4     2710.64     2697.38     24.44 o 
  -6   4   4     2410.06     2373.28     24.71 o 
  -4   4   4      907.43      864.32     13.11 o 
  -2   4   4     1394.80     1340.94     17.49 o 
   0   4   4     2370.29     2416.71     26.82 o 
   2   4   4     2102.32     2140.50     23.23 o 
   4   4   4     2454.13     2446.63     25.71 o 
   6   4   4     3050.75     3026.77     30.48 o 
   8   4   4     5914.06     5884.44     67.73 o 
  10   4   4      176.65      178.58      7.87 o 
  12   4   4      561.22      535.84     11.71 o 
  14   4   4     1396.98     1410.82     21.28 o 
  16   4   4     1625.92     1565.45     23.21 o 
  18   4   4      542.92      546.50     13.90 o 
  20   4   4     1062.36     1024.81     21.41 o 
  22   4   4     1265.81     1343.39     25.92 o 
  24   4   4      230.08      258.94     12.12 o 
 -25   5   4        0.90        4.20      3.50 o 
 -23   5   4       15.99       15.61      3.89 o 
 -21   5   4      196.52      196.30      7.88 o 
 -19   5   4      176.66      190.34      7.13 o 
 -17   5   4       32.53       35.43      3.64 o 
 -15   5   4      189.07      174.34      5.22 o 
 -13   5   4        3.72        2.06      2.16 o 
 -11   5   4        1.22        4.32      2.20 o 
  -9   5   4      236.59      238.37      6.10 o 
  -7   5   4        0.64        1.31      2.22 o 
  -5   5   4       19.77       16.86      2.76 o 
  -3   5   4      430.72      422.37      8.44 o 
  -1   5   4     1168.73     1117.70     14.66 o 
   1   5   4        1.70        8.11      2.38 o 
   3   5   4        2.30        0.30      2.46 o 
   5   5   4      104.69      119.11      5.14 o 
   7   5   4       40.26       42.05      3.89 o 
   9   5   4      194.95      194.89      6.98 o 
  11   5   4      194.25      178.04      6.70 o 
  13   5   4       19.33       13.95      4.12 o 
  15   5   4       28.48       20.48      4.62 o 
  17   5   4      101.52       96.97      7.48 o 
  19   5   4      201.38      190.12      9.85 o 
 -18   6   4     3179.60     3231.15     39.97 o 
 -16   6   4     1946.23     1916.04     27.44 o 
 -14   6   4      684.50      683.36     12.78 o 
 -12   6   4      629.13      644.72     12.17 o 
 -10   6   4     2338.89     2368.52     27.50 o 
  -8   6   4     1244.32     1331.59     18.65 o 
  -6   6   4     1517.82     1505.47     20.16 o 
  -4   6   4     3939.88     3896.95     39.79 o 
  -2   6   4     2262.34     2243.09     26.33 o 
   0   6   4     3291.70     3324.21     36.58 o 
   2   6   4     2518.69     2530.08     28.78 o 
   4   6   4     2824.03     2820.65     32.37 o 
   6   6   4     1590.86     1640.37     24.08 o 
   8   6   4     1259.20     1265.91     20.51 o 
  10   6   4     3292.55     3371.80     41.88 o 
  12   6   4     2718.67     2810.17     35.60 o 
 -33   1   5      478.33      497.12     10.52 o 
 -31   1   5      700.29      723.32     13.20 o 
 -29   1   5     1394.11     1419.00     19.14 o 
 -27   1   5     4932.97     4791.78     48.90 o 
 -25   1   5     2152.17     2061.90     22.24 o 
 -23   1   5     3779.17     3706.96     30.60 o 
 -21   1   5     3421.14     3360.71     26.66 o 
 -19   1   5     4138.05     4184.94     34.71 o 
 -17   1   5     6299.75     6123.78     47.44 o 
 -15   1   5     1754.81     1619.77     16.57 o 
 -13   1   5     6037.21     5934.33     65.03 o 
 -11   1   5     5873.49     5923.47     45.44 o 
  -9   1   5     6623.37     6612.83     53.53 o 
  -7   1   5     3848.59     3913.96     32.15 o 
  -5   1   5     3829.89     3912.17     32.40 o 
  -3   1   5      391.88      372.97      5.23 o 
  -1   1   5     1373.56     1311.07     12.64 o 
   1   1   5     6864.32     6891.22     55.35 o 
   3   1   5     2289.95     2384.29     24.36 o 
   5   1   5     6085.92     6138.08     59.74 o 
   7   1   5     2573.19     2644.18     31.11 o 
   9   1   5     6064.18     6093.28     61.66 o 
  11   1   5     5220.46     5328.55     52.09 o 
  13   1   5     2065.25     2002.87     25.09 o 
  15   1   5     2278.82     2278.42     27.95 o 
  17   1   5     2573.27     2606.10     31.15 o 
  19   1   5     2712.30     2648.88     31.95 o 
  21   1   5     1893.46     1974.39     26.31 o 
  23   1   5     2771.96     2745.69     35.06 o 
  25   1   5      218.29      236.12      8.72 o 
  27   1   5      525.60      518.37     14.36 o 
 -32   2   5      570.28      602.87     13.28 o 
 -30   2   5      387.97      411.93     10.64 o 
 -28   2   5     2866.58     2797.77     32.92 o 
 -26   2   5     5471.04     5312.08     53.22 o 
 -24   2   5     5587.15     5428.80     54.91 o 
 -22   2   5     1719.11     1707.38     19.38 o 
 -20   2   5     5530.90     5513.55     46.99 o 
 -18   2   5     1695.41     1685.78     17.68 o 
 -16   2   5     7292.69     7331.64     56.56 o 
 -14   2   5     3833.88     3719.67     29.81 o 
 -12   2   5     5047.16     4990.39     41.60 o 
 -10   2   5     9446.99     9374.77     72.90 o 
  -8   2   5     3610.04     3728.10     32.12 o 
  -6   2   5     9613.24     9772.55     75.46 o 
  -4   2   5     1711.84     1659.92     17.75 o 
  -2   2   5      784.03      731.04     10.04 o 
   0   2   5      460.95      446.76      7.59 o 
   2   2   5     9555.66     9354.43     82.27 o 
   4   2   5     5107.99     4900.07     49.90 o 
   6   2   5     5075.19     5041.22     56.16 o 
   8   2   5     6379.36     6107.41     74.19 o 
  10   2   5     1816.41     1764.44     24.25 o 
  12   2   5     6544.29     6367.60     67.06 o 
  14   2   5     1367.37     1339.02     20.85 o 
  16   2   5     3378.07     3277.39     39.92 o 
  18   2   5     1727.12     1687.83     25.20 o 
  20   2   5     2612.65     2572.63     34.13 o 
  22   2   5     2999.49     3006.17     39.73 o 
  24   2   5     2200.52     2289.11     35.01 o 
 -29   3   5        0.22       -1.01      3.54 o 
 -27   3   5      421.06      404.56     11.67 o 
 -25   3   5      120.29      116.62      6.84 o 
 -23   3   5      545.60      512.28     10.49 o 
 -21   3   5      112.20      117.40      5.06 o 
 -19   3   5      185.59      183.18      5.48 o 
 -17   3   5       16.28       16.79      2.53 o 
 -15   3   5     1101.52     1157.13     13.15 o 
 -13   3   5     3743.05     3726.15     31.93 o 
 -11   3   5      380.73      379.93      6.69 o 
  -9   3   5     1706.88     1716.93     17.22 o 
  -7   3   5      181.88      206.63      5.70 o 
  -5   3   5      213.25      220.11      5.74 o 
  -3   3   5       90.36      109.85      6.35 o 
  -1   3   5        2.39        4.60      2.16 o 
   1   3   5      310.40      300.39      7.14 o 
   3   3   5        0.18        1.31      2.08 o 
   5   3   5     1720.66     1698.49     20.97 o 
   7   3   5       12.20       20.41      3.44 o 
   9   3   5     3256.73     3257.80     46.74 o 
  11   3   5       49.74       28.04      3.92 o 
  13   3   5      441.82      414.08     10.33 o 
  15   3   5      124.46      132.68      7.74 o 
  17   3   5       55.69       71.27      6.12 o 
  19   3   5      461.80      460.15     14.94 o 
  21   3   5       23.63       28.02      6.12 o 
  23   3   5      572.76      596.13     19.62 o 
 -26   4   5      866.25      915.23     16.77 o 
 -24   4   5      179.82      153.90      7.16 o 
 -22   4   5     2098.76     2175.68     29.50 o 
 -20   4   5      724.20      748.99     13.96 o 
 -18   4   5     5135.03     4999.99     42.41 o 
 -16   4   5     2206.25     2173.42     22.19 o 
 -14   4   5     1865.00     1765.41     20.00 o 
 -12   4   5     1218.55     1253.71     13.73 o 
 -10   4   5      567.67      547.37      8.63 o 
  -8   4   5     1685.98     1689.62     18.07 o 
  -6   4   5      335.40      331.60     10.20 o 
  -4   4   5     1701.26     1669.73     19.94 o 
  -2   4   5      478.47      472.52      9.34 o 
   0   4   5     4925.55     4882.77     45.58 o 
   2   4   5      635.54      631.92     11.04 o 
   4   4   5     1225.24     1179.31     15.97 o 
   6   4   5      581.21      560.08     12.08 o 
   8   4   5      214.69      194.55      7.46 o 
  10   4   5     3220.81     3092.59     37.44 o 
  12   4   5     1557.73     1434.88     24.17 o 
  14   4   5     2673.34     2506.56     35.98 o 
  16   4   5      658.55      645.05     15.39 o 
  18   4   5     1929.68     1850.63     30.06 o 
  20   4   5      290.41      280.08     15.11 o 
 -21   5   5     1693.28     1682.49     23.76 o 
 -19   5   5     2571.08     2608.98     31.64 o 
 -17   5   5     2171.85     2153.41     27.24 o 
 -15   5   5     4362.27     4390.84     45.99 o 
 -13   5   5     1703.22     1637.44     19.81 o 
 -11   5   5     3253.29     3220.57     35.15 o 
  -9   5   5     1447.37     1536.12     20.53 o 
  -7   5   5     2214.09     2270.42     24.64 o 
  -5   5   5     1385.85     1452.86     18.07 o 
  -3   5   5     2485.10     2444.48     27.46 o 
  -1   5   5     2448.66     2426.73     27.37 o 
   1   5   5     1795.90     1759.95     23.48 o 
   3   5   5     3067.38     2969.96     34.18 o 
   5   5   5      900.66      931.43     16.54 o 
   7   5   5     2724.42     2668.87     38.06 o 
   9   5   5      835.65      811.10     17.81 o 
  11   5   5     2274.45     2226.97     33.87 o 
  13   5   5     1827.04     1846.40     30.35 o 
  15   5   5     2384.33     2372.72     39.37 o 
 -12   6   5      782.40      840.69     14.65 o 
 -10   6   5      194.28      209.06      7.45 o 
  -8   6   5      321.63      359.24      9.44 o 
  -6   6   5      222.26      234.63      7.79 o 
  -4   6   5      804.58      776.93     14.80 o 
  -2   6   5      158.38      154.16      6.55 o 
   0   6   5      354.37      373.45      9.66 o 
   2   6   5      308.41      313.04      8.92 o 
   4   6   5      671.20      742.30     14.63 o 
 -30   0   6      736.62      774.88     20.71 o 
 -28   0   6     2848.56     2795.64     56.24 o 
 -26   0   6      370.98      383.61     12.98 o 
 -24   0   6     4137.69     4232.90     57.96 o 
 -22   0   6      892.88      883.96     19.40 o 
 -20   0   6     2500.50     2532.26     35.72 o 
 -18   0   6     3709.18     3624.11     43.92 o 
 -16   0   6     8972.01     8980.23     90.74 o 
 -14   0   6     5802.11     5638.72     59.25 o 
 -12   0   6     2005.94     2074.60     25.66 o 
 -10   0   6    12508.61    12739.83    131.91 o 
  -8   0   6     2503.32     2535.39     32.00 o 
  -6   0   6    10089.63    10366.80    108.34 o 
  -4   0   6     2951.76     2930.42     42.01 o 
  -2   0   6     8627.49     8640.44    130.02 o 
   0   0   6     4415.65     4277.92     71.49 o 
   2   0   6     3926.18     3771.15     55.81 o 
   4   0   6     4697.81     4723.32    107.72 o 
   6   0   6     1744.69     1738.74     31.41 o 
   8   0   6     1945.96     1980.02     34.92 o 
  10   0   6      422.18      457.81     14.52 o 
  12   0   6     8738.19     8583.49    116.09 o 
  14   0   6     1233.10     1225.46     26.57 o 
  16   0   6     2989.06     3112.87     51.56 o 
  18   0   6     2105.71     2052.75     38.72 o 
  20   0   6     1746.92     1865.20     45.18 o 
  22   0   6     2006.10     2093.50     48.99 o 
 -31   1   6     1521.11     1500.58     22.30 o 
 -29   1   6       10.28        7.53      3.54 o 
 -27   1   6      474.36      495.65     11.91 o 
 -25   1   6     1280.05     1255.55     16.15 o 
 -23   1   6       87.71      100.23      5.52 o 
 -21   1   6     1258.34     1256.00     15.48 o 
 -19   1   6      165.12      164.21      5.17 o 
 -17   1   6     2682.73     2628.51     25.31 o 
 -15   1   6      457.78      455.16      8.02 o 
 -13   1   6     4005.05     4023.15     30.52 o 
 -11   1   6      401.37      417.44      8.64 o 
  -9   1   6     1394.16     1413.10     15.96 o 
  -7   1   6      350.31      353.58      6.17 o 
  -5   1   6     1622.84     1700.65     18.30 o 
  -3   1   6     5714.69     5824.40     51.71 o 
  -1   1   6       50.56       60.58      3.37 o 
   1   1   6     2034.88     2060.92     21.38 o 
   3   1   6      513.90      511.48      9.59 o 
   5   1   6     1533.55     1613.79     22.50 o 
   7   1   6        1.40        5.01      3.12 o 
   9   1   6      819.73      860.06     16.43 o 
  11   1   6      163.65      154.78      6.68 o 
  13   1   6      412.37      447.23     12.90 o 
  15   1   6     1396.06     1382.58     25.84 o 
  17   1   6      206.78      219.68     11.85 o 
  19   1   6     1032.22     1095.03     20.41 o 
  21   1   6       48.44       45.96      5.89 o 
 -28   2   6       26.90       16.82      4.10 o 
 -26   2   6     1489.91     1452.87     24.77 o 
 -24   2   6        0.92       -2.86      3.10 o 
 -22   2   6      445.02      425.33      9.24 o 
 -20   2   6      176.47      182.54      5.74 o 
 -18   2   6      124.70      132.22      4.96 o 
 -16   2   6      456.05      465.51      7.67 o 
 -14   2   6      796.37      834.20     10.44 o 
 -12   2   6     1120.53     1103.66     12.89 o 
 -10   2   6       53.05       52.04      3.02 o 
  -8   2   6     1153.64     1127.36     13.38 o 
  -6   2   6      137.61      118.94      6.47 o 
  -4   2   6     3236.45     3208.48     28.21 o 
  -2   2   6       95.47       79.81      3.41 o 
   0   2   6       22.21       38.29      5.82 o 
   2   2   6      554.41      547.49      9.72 o 
   4   2   6      132.37      122.14      4.94 o 
   6   2   6      229.68      228.01     11.71 o 
   8   2   6       39.38       35.48      4.98 o 
  10   2   6      178.51      178.27      9.41 o 
  12   2   6       57.41       56.64      5.08 o 
  14   2   6      912.03      922.59     17.44 o 
  16   2   6       10.66       22.42      7.07 o 
  18   2   6      375.52      391.04     12.09 o 
  20   2   6        7.55        4.02      4.17 o 
 -27   3   6      949.51      976.96     17.44 o 
 -25   3   6     1496.89     1481.85     22.13 o 
 -23   3   6     2410.71     2402.80     32.30 o 
 -21   3   6     1103.88     1096.80     18.70 o 
 -19   3   6     1636.66     1634.51     20.67 o 
 -17   3   6     2170.72     2229.84     22.57 o 
 -15   3   6     6495.82     6412.96     54.01 o 
 -13   3   6     2817.51     2780.85     27.72 o 
 -11   3   6     3570.95     3497.59     29.92 o 
  -9   3   6     3871.76     3792.04     33.46 o 
  -7   3   6     4180.09     4136.46     35.39 o 
  -5   3   6     4294.22     4270.65     36.29 o 
  -3   3   6     4227.34     4154.17     37.32 o 
  -1   3   6     3235.98     3243.56     32.63 o 
   1   3   6     1705.24     1689.65     21.72 o 
   3   3   6     3515.05     3475.50     35.32 o 
   5   3   6     1937.61     1869.36     24.03 o 
   7   3   6     3026.01     2920.09     33.41 o 
   9   3   6      296.28      262.92      8.83 o 
  11   3   6     1744.08     1679.03     25.35 o 
  13   3   6     2558.29     2471.75     37.40 o 
  15   3   6     1972.00     1875.31     31.44 o 
  17   3   6     1442.88     1464.46     27.30 o 
 -22   4   6      333.41      358.86     10.33 o 
 -20   4   6      779.06      811.31     15.13 o 
 -18   4   6     1965.50     1916.51     25.49 o 
 -16   4   6      825.07      872.30     14.22 o 
 -14   4   6      373.39      423.68     10.24 o 
 -12   4   6     1890.81     1817.25     22.25 o 
 -10   4   6     1570.14     1571.35     23.06 o 
  -8   4   6      782.06      783.07     13.84 o 
  -6   4   6      950.42      966.12     15.67 o 
  -4   4   6     1312.53     1326.03     17.74 o 
  -2   4   6     1005.40     1068.04     15.49 o 
   0   4   6     1789.03     1838.54     23.84 o 
   2   4   6      922.20      920.90     16.78 o 
   4   4   6     1317.05     1302.66     20.71 o 
   6   4   6       79.81       78.92      6.12 o 
   8   4   6      324.35      325.57     10.73 o 
  10   4   6     1395.25     1342.55     23.91 o 
  12   4   6      482.59      480.22     14.11 o 
  14   4   6      264.01      291.12     12.79 o 
 -15   5   6       62.95       66.17      6.26 o 
 -13   5   6       34.81       40.88      5.38 o 
 -11   5   6       74.34       64.76      4.73 o 
  -9   5   6       33.32       32.36      4.15 o 
  -7   5   6      164.12      134.77      6.49 o 
  -5   5   6      348.86      325.06      9.19 o 
  -3   5   6      151.52      138.75      6.53 o 
  -1   5   6       25.31       17.07      3.70 o 
   1   5   6       16.55       11.79      3.73 o 
   3   5   6        4.50       -0.07      3.39 o 
   5   5   6        6.29        4.88      4.10 o 
   7   5   6        0.12        2.28      3.80 o 
 -25   1   7     1020.66     1013.45     17.99 o 
 -23   1   7      580.01      577.96     12.59 o 
 -21   1   7     1208.10     1194.68     17.33 o 
 -19   1   7      401.19      393.31      8.16 o 
 -17   1   7     1336.03     1352.49     16.81 o 
 -15   1   7     1899.60     1874.67     20.85 o 
 -13   1   7     1844.51     1903.95     18.74 o 
 -11   1   7     1225.75     1281.74     13.16 o 
  -9   1   7     1158.04     1230.70     13.63 o 
  -7   1   7     1400.00     1428.19     16.59 o 
  -5   1   7     1021.07     1027.48     13.56 o 
  -3   1   7     3960.46     3913.04     36.07 o 
  -1   1   7     2278.52     2265.48     27.57 o 
   1   1   7     2705.78     2679.77     31.62 o 
   3   1   7     1911.55     1876.59     39.29 o 
   5   1   7     1735.82     1785.96     26.45 o 
   7   1   7     1584.98     1580.62     24.72 o 
   9   1   7      373.89      429.14     11.86 o 
  11   1   7      629.59      642.10     15.07 o 
  13   1   7      728.20      715.58     16.16 o 
  15   1   7     1100.84     1122.38     23.47 o 
 -24   2   7     1431.70     1486.13     23.70 o 
 -22   2   7      870.52      885.85     14.43 o 
 -20   2   7     1092.51     1106.53     16.04 o 
 -18   2   7     1026.66     1018.91     14.88 o 
 -16   2   7      886.42      900.85     12.18 o 
 -14   2   7     4844.59     5026.78     43.57 o 
 -12   2   7     1291.90     1281.97     15.55 o 
 -10   2   7     1840.79     1914.42     20.41 o 
  -8   2   7      794.47      799.66     11.57 o 
  -6   2   7      710.65      764.26     11.30 o 
  -4   2   7     1768.26     1740.83     19.43 o 
  -2   2   7     5380.40     5202.31     48.66 o 
   0   2   7     3636.85     3632.91     36.57 o 
   2   2   7     1150.59     1249.55     18.52 o 
   4   2   7     3336.14     3273.06     39.98 o 
   6   2   7      945.62      975.86     16.86 o 
   8   2   7     2075.52     2100.72     30.57 o 
  10   2   7      250.55      246.23      8.86 o 
  12   2   7      424.69      435.57     14.29 o 
  14   2   7     1511.20     1500.75     25.73 o 
 -19   3   7       90.39       97.90      6.43 o 
 -17   3   7     1654.05     1648.72     21.04 o 
 -15   3   7      373.63      375.20      8.75 o 
 -13   3   7       17.44       24.41      3.65 o 
 -11   3   7      134.17      144.58      5.85 o 
  -9   3   7        0.64        2.75      2.46 o 
  -7   3   7      111.57      132.02      5.74 o 
  -5   3   7       65.37       57.41      4.72 o 
  -3   3   7       36.90       55.11      4.65 o 
  -1   3   7       36.30       42.01      4.56 o 
   1   3   7     1393.68     1377.79     21.20 o 
   3   3   7       67.13       81.32      5.44 o 
   5   3   7      243.81      273.92      9.43 o 
   7   3   7        0.26        0.06      3.95 o 
   9   3   7      432.62      343.28     12.25 o 
  11   3   7      501.04      487.23     14.66 o 
 -14   4   7       40.45       35.59      4.30 o 
 -12   4   7      915.57      958.05     18.74 o 
 -10   4   7      324.13      316.74      9.06 o 
  -8   4   7     1145.30     1131.03     17.94 o 
  -6   4   7      950.79      906.01     15.79 o 
  -4   4   7     2003.38     1977.98     28.16 o 
  -2   4   7      804.01      771.00     15.61 o 
   0   4   7      206.69      195.55      8.25 o 
   2   4   7      780.05      776.70     15.80 o 
   4   4   7      236.81      238.56      9.75 o 
 -18   0   8     1588.08     1747.23     46.39 o 
 -16   0   8      350.26      404.37     19.30 o 
 -14   0   8     3209.40     3428.19     99.33 o 
 -12   0   8      781.18      825.50     37.58 o 
 -10   0   8     1367.94     1657.72     67.11 o 
  -8   0   8     1198.37     1225.01     39.86 o 
  -6   0   8     1537.88     1577.98     47.43 o 
  -4   0   8     1115.53     1128.39     28.32 o 
  -2   0   8      348.38      357.31     14.94 o 
   0   0   8     2881.64     2875.02     60.39 o 
   2   0   8     1018.12     1003.43     28.97 o 
   4   0   8     1655.42     1705.75     42.04 o 
   6   0   8     1021.55      980.64     30.31 o 
 -17   1   8      438.17      476.70     12.53 o 
 -15   1   8       88.83       95.64      6.27 o 
 -13   1   8      309.64      354.77     12.73 o 
 -11   1   8     1068.56     1154.60     31.79 o 
  -9   1   8      123.21      129.42     10.82 o 
  -7   1   8      949.06     1007.80     19.10 o 
  -5   1   8       32.85       33.35      5.16 o 
  -3   1   8      548.32      598.79     14.07 o 
  -1   1   8      424.48      403.07     14.81 o 
   1   1   8      302.79      323.06     11.29 o 
   3   1   8      224.64      220.12      9.84 o 
   5   1   8      291.62      294.62     11.47 o 
 -14   2   8       35.79       47.32      4.75 o 
 -12   2   8      380.20      365.37     11.15 o 
 -10   2   8       65.63       56.25      5.41 o 
  -8   2   8      186.64      190.71      7.14 o 
  -6   2   8        1.34       -3.61      2.40 o 
  -4   2   8        4.03        5.20      3.02 o 
  -2   2   8      809.24      744.29     14.78 o 
   0   2   8       44.74       39.82      4.61 o 
   2   2   8       98.75      101.21      6.85 o 
                                                 
